# Supplementary material for: Differences in Nectar Traits between Ornithophilous and Entomophilous Plants on Mount Cameroon
Source: Plants (Basel). 2021 Jun 8;10(6):1161. doi: 10.3390/plants10061161 (PMC8226534; doi:10.3390/plants10061161)
Supplement: Supplementary file 1 [file plants-10-01161-s001.zip]

Archive with 1 entries (1 files):
- plants-1243118-supplementary.pdf
